# Supplementary material for: Does Informal Education Training Increase Awareness of Anaphylaxis among Students of Medicine? Before-After Survey Study
Source: Int J Environ Res Public Health. 2021 Aug 1;18(15):8150. doi: 10.3390/ijerph18158150 (PMC8346085; doi:10.3390/ijerph18158150)
Supplement: Supplementary file 1 [file ijerph-18-08150-s001.zip]

Archive with 1 entries (1 files):
- ijerph-1243072-supplementary.pdf
